# Supplementary material for: On the Question of the Regio-, Stereoselectivity and the Molecular Mechanism of the (3+2) Cycloaddition Reaction Between (Z)-C-Phenyl-N-alkyl(phenyl)nitrones and (E)-3-(Methylsulfonyl)-propenoic Acid Derivatives
Source: Molecules. 2025 Dec 11;30(24):4738. doi: 10.3390/molecules30244738 (PMC12736254; doi:10.3390/molecules30244738)
Supplement: Supplementary file 1 [file molecules-30-04738-s001.zip]

Archive with 1 entries (1 files):
- molecules-4040923-supplementary.pdf
